# Supplementary material for: Canine Lafora Disease: An Unstable Repeat Expansion Disorder
Source: Life (Basel). 2021 Jul 14;11(7):689. doi: 10.3390/life11070689 (PMC8304204; doi:10.3390/life11070689)
Supplement: Supplementary file 1 [file life-11-00689-s001.zip]

Archive with 1 entries (1 files):
- life-1284326-supplementary.mp4
